# Supplementary material for: Development of WRAP5 Peptide Complexes for Targeted Drug/Gene Co-Delivery toward Glioblastoma Therapy
Source: Pharmaceutics. 2022 Oct 18;14(10):2213. doi: 10.3390/pharmaceutics14102213 (PMC9607428; doi:10.3390/pharmaceutics14102213)
Supplement: Supplementary file 1 [file pharmaceutics-14-02213-s001.zip]

Archive with 1 entries (1 files):
- pharmaceutics-1916995-supplementary.pdf
